# Supplementary material for: The reliability and validity of a visual analog scale for rating the single leg squat test
Source: PeerJ. 2026 Jul 28;14:e21600. doi: 10.7717/peerj.21600 (PMC13426336; doi:10.7717/peerj.21600)
Supplement: Dataset S1 [file peerj-14-21600-s002.xlsx]

## Sheet: Demographic
Age	Height	Weight	Gender	LEFS	Leg	UCLA	Diagnosis
32	163	54	2	80	1	10	Intra-articular hip
24	160	120	2	77	2	10	Foot and ankle
27	180	114	1	60	1	2	Intra-articular knee
23	185	76	1	80	2	10	Foot and ankle
24	185	78.9	1	71	2	9	Extra-articular hip
23	178	90	1	76	1	9	Foot and ankle
23	178	63	1	78	2	9	Foot and ankle
25	167	64	2	73	2	4	Intra-articular knee
22	164	47.6	2	78	2	6	Extra-articular hip
24	159	54.4	2	76	1	8	Extra-articular knee
23	170	51	2	74	2	6	Extra-articular knee
23	168	55	2	78	2	9	Intra-articular knee
19	160	57.5	2	79	2	9	Foot and ankle
19	175	69.75	1	78	2	9	Foot and ankle
28	167	62.5	2	74	1	9	Foot and ankle
24	163	56.7	2	74	2	3	Foot and ankle
23	172	61	2	80	1	9	Extra-articular knee
33	162	58	2	66	1	4	Foot and ankle
39	167.6	66.6	2	77	2	7	Extra-articular knee
22	163	65	2	75	2	9	Foot and ankle
25	182	90	1	80	1	9	Foot and ankle
24	186	80	1	76	2	8	Extra-articular knee
22	180	75	1	72	1	8	Extra-articular knee
23	178	90	1	80	2	6	Foot and ankle
23	175	77	1	73	2	9	Intra-articular knee
29	158	53	2	76	1	5	Extra-articular knee
23	183	102	1	76	1	9	Extra-articular knee
23	173	63	1	80	2	5	Foot and ankle
44	167	58	2	74	2	3	Foot and ankle

## Sheet: VAS_SLST
VAS_trunk	VAS_hip	VAS_knee
10	5.625	0.729167
6.97917	4.27083	5.20833
8.64583	7.29167	6.5625
10	10	8.95833
8.85417	4.0625	10
10	8.85417	0
10	5.10417	9.89583
10	2.08333	5.41667
0	1.04167	3.02083
1.97917	0	0
10	1.04167	6.66667
7.3	1.14583	6.66667
2.60417	2.70833	8.22917
3.64583	5.3125	7.70833
10	7.29167	7.70833
6.77083	5.20833	10
1.04167	0	8.64583
0.9375	0.9375	0
1.04167	1.875	1.77083
7.3	0.2	5.8
10	1.2	10
2.4	2.1	2.4
10	10	6.2
2.6	0.2	9
3.6	3.9	5.5
10	0	6.7
10	5	10
1.3	0	5.6
10	10	10

## Sheet: 2D_SLST
2D_trunk	2D_hip	2D_knee
6.9	5.2	166.5
7.1	14.1	159
5.5	9	161
6.8	19.5	153.4
6.4	6	152.5
7.7	8.5	172.6
10.4	8.3	153.5
14	8.1	162.6
4.8	7.8	159.6
2.1	0	171.7
3.7	11.4	156.7
6.1	6	150.5
8.8	9.5	155.3
4.7	7.7	157.7
15.9	6	145.9
4.8	12.3	152
3.3	6.8	151.4
1.5	2.5	172
2.3	9.3	163.9
6	1.8	165
5.8	3.5	142.4
2.3	4.2	173
7.5	19.2	159.3
1.9	6.1	154
3.6	7.2	163
12.2	11	137
12.5	13.3	135
1.4	6.3	165
11.3	17.9	154

## Sheet: codebook
Age	Years
Height	Cm
Weight	Kg
Gender	Male=1	Female=2
Leg	Left=1	Right=2
LEFS	points
UCLA	points
